# Supplementary material for: The impact of the COVID-19 pandemic on neurosurgery in the elderly population in Sweden
Source: BMC Public Health. 2024 Mar 15;24:823. doi: 10.1186/s12889-024-18332-0 (PMC10941451; doi:10.1186/s12889-024-18332-0)
Supplement: Supplementary file 1 — Supplementary Material 1. [file 12889_2024_18332_MOESM1_ESM.xlsx]

## Sheet: Table 1
Year	Internal records, Stockholm Region	National Board of Health and Welfare	Difference (N)
2018	2140	2108	-32
2019	2243	2207	-36
2020	2187	2168	-19
2021	2436	2421	-15
Supplemental Table 1: Incidence of neurosurgery obtained from the National Board of Health and Welfare compared to internal surgery records obtained from Karolinska University Hospital in the Stockholm Region.
