# Supplementary material for: The impact of the COVID-19 pandemic on neurosurgery in the elderly population in Sweden
Source: BMC Public Health. 2024 Mar 15;24:823. doi: 10.1186/s12889-024-18332-0 (PMC10941451; doi:10.1186/s12889-024-18332-0)
Supplement: Supplementary file 2 — Supplementary Material 2. [file 12889_2024_18332_MOESM2_ESM.xlsx]

## Sheet: Table 2
ICD-10 code	2020	2021	Expected value 2021 versus 2021 (95% CI)	P
C69 Malignant tumor of the eye and nearby tissues	1.07	0.94	1.04(0.98-1.10)	ns
C70 Malignant tumor of the membranes of the central nervous system	0.13	0.05	0.89(0.69-1.09)	ns
C71 Malignant tumor of the brain	17.80	17.47	1.02(0.90-1.14)	ns
C72 Malignant tumor of the spinal cord. cranial nerves and other parts of the central nervous system	0.10	0.05	0.86(0.69-1.03)	ns
D32 Benign tumor of the membranes of the central nervous system	2.93	2.06	0.83(0.61-1.05)	ns
D33 Benign tumor of the brain and other parts of the central nervous system	0.15	0.19	1.09(0.90-1.28)	ns
G91 Hydrocephalus	1.37	1.29	1.16(0.93-1.35)	ns
Supplemental Table 2: Mortality rates associated with common
neurosurgical indications during 2020 and 2021. Mortality rate
is per 100.000 inhabitants.
